# Supplementary material for: Effect of T-DNA Integration on Growth of Transgenic Populus × euramericana cv. Neva Underlying Field Stands
Source: Int J Mol Sci. 2023 Aug 19;24(16):12952. doi: 10.3390/ijms241612952 (PMC10454723; doi:10.3390/ijms241612952)
Supplement: Supplementary file 1 [file ijms-24-12952-s001.zip]

Archive with 6 entries (6 files):
- ijms-2536149-supplementary.pdf
- Supplemental Table S1.xlsx
- Supplemental Table S2.xlsx
- Supplemental Table S3.xlsx
- Supplemental Table S4.xlsx
- Supplemental Table S5.xlsx
