# Supplementary material for: Effect of T-DNA Integration on Growth of Transgenic Populus × euramericana cv. Neva Underlying Field Stands
Source: Int J Mol Sci. 2023 Aug 19;24(16):12952. doi: 10.3390/ijms241612952 (PMC10454723; doi:10.3390/ijms241612952)
Supplement: Supplementary file 1 [file ijms-24-12952-s001.zip › Supplemental Table S1.xlsx]

## Sheet: Sheet1
NGS sequencing data statistics
Samples	Clean reads	Clean bases	GC (%)	Q20 (%)	Q30 (%)
A1	87530402	26259120600	36.41	97.51	93.29
A2	62829558	18848867400	36.31	97.53	93.34
A3	64275252	19282575600	35.71	97.34	92.59
B1	60874263	18262278900	35.67	96.74	91.25
B2	65853179	19755953700	35.49	97.14	92.09
B3	71394560	21418368000	35.75	96.56	90.91
