# Supplementary material for: Effect of T-DNA Integration on Growth of Transgenic Populus × euramericana cv. Neva Underlying Field Stands
Source: Int J Mol Sci. 2023 Aug 19;24(16):12952. doi: 10.3390/ijms241612952 (PMC10454723; doi:10.3390/ijms241612952)
Supplement: Supplementary file 1 [file ijms-24-12952-s001.zip › Supplemental Table S2.xlsx]

## Sheet: Sheet1
Primers information in this study
Primer name	Sequecne (5'-3')	Description
pBI121-S5	TAGTGACCTTAGGCGACTTTTGAACG	Primer for insertion site validation on vectors
A2Chr14	GTCACCACAGCCTCGCTGTTCAGAAAT	Primers for insertion site validation of chromosome 14 in A2 plants
A3Chr13	TCTTCCCAAAATAAACTCGTGGAATAAGTTTTGATAG	Primers for insertion site validation of chromosome 13 in A3 plants
B3Chr6	GCTCACGAGTTAGGTCTGCTTGTTCTC	Primers for insertion site validation of chromosome 6 in B3 plants
B3Chr18	ATACTGGAGATTTCAATTACGTTTCGCTGTT	Primers for insertion site validation of chromosome 18 in B3 plants
LOC7468629-F	TGGTGATTGGATGCTGGTTGGAGATGT	qRT-PCR assay for LOC7468629
LOC7468629-R	AACCCAAGCCTCTAGCCTCCGACTC	qRT-PCR assay for LOC7468629
LOC 7468630-F	CCTGTCCACTCGCATAGCATTACCA	qRT-PCR assay for LOC 7468630
LOC 7468630-R	GCCAGAGTAGCAATAGGGAGCAGTAA	qRT-PCR assay for LOC 7468630
LOC 7481526-F	TGGAGAGACCACCGCCGTTTCTTG	qRT-PCR assay for LOC 7481526
LOC 7481526-R	AGCCTTGTGAGGAGGACACTGATAGCA	qRT-PCR assay for LOC 7481526
LOC 7498022-F	GTGGTTCTGTGGTCGATCCTTCTG	qRT-PCR assay for LOC 7498022
LOC 7498022-R	GCTTGCTGAGGTAATCTGAGACTGAA	qRT-PCR assay for LOC 7498022
LOC 18100835-F	GCAATATCACAACAAGCTCGACCTCAAT	qRT-PCR assay for LOC 18100835
LOC 18100835-R	CGCTCCACTACACCTCGCACAAT	qRT-PCR assay for LOC 18100835
LOC 7475677-F	CAATCAGTTTATACCCGCACCAAATTCC	qRT-PCR assay for LOC 7475677
LOC 7475677-R	CGTAATGTTCTTCAGCACTCTCATCGT	qRT-PCR assay for LOC 7475677
LOC 7469610-F	CTGGTGTGGTCTCATGTGCTGATGTA	qRT-PCR assay for LOC 7469610
LOC 7469610-R	TCAAGTTAGAAGTTGGAGGTGGAATGCT	qRT-PCR assay for LOC 7469610
LOC 466794-F	CCTTCCTCTTCCTTACACCAACTCCAT	qRT-PCR assay for LOC 466794
LOC 466794-R	CTTTCTCCGCCCTAATGCTCTGTCTAT	qRT-PCR assay for LOC 466794
Actin-F	TCATCGGAATGGAAGCTGCTGGTA	qRT-PCR assay for reference gene
Actin-R	TAGTGGAACCACCACTGAGCACAA	qRT-PCR assay for reference gene
