# Supplementary material for: Effect of T-DNA Integration on Growth of Transgenic Populus × euramericana cv. Neva Underlying Field Stands
Source: Int J Mol Sci. 2023 Aug 19;24(16):12952. doi: 10.3390/ijms241612952 (PMC10454723; doi:10.3390/ijms241612952)
Supplement: Supplementary file 1 [file ijms-24-12952-s001.zip › Supplemental Table S3.xlsx]

## Sheet: Sheet1
Sequencing comparison results of PCR products for NGS sequencing validation
Transgenic lines	Expected fragment length/Amplified fragment length (bp)	Alignment position on the genome (bp)	Alignment position of T-DNA (bp)
A2	762/801	10334701-10334808	311-523
A3	334/760	16011000-16011351	8587-8704
B3	1092/881	9014954-9015182	8423-8536
	759/1157	15956200-15956304	8463-8584
