# Supplementary material for: Effect of T-DNA Integration on Growth of Transgenic Populus × euramericana cv. Neva Underlying Field Stands
Source: Int J Mol Sci. 2023 Aug 19;24(16):12952. doi: 10.3390/ijms241612952 (PMC10454723; doi:10.3390/ijms241612952)
Supplement: Supplementary file 1 [file ijms-24-12952-s001.zip › Supplemental Table S4.xlsx]

## Sheet: Sheet1
T-DNA insertion location and adjacent genes
Transgenic lines	Inserted chromosome	Insertion location	Insertion site AT content (%)	Chromosome AT content (%)	Adjacent genes and gene description
A1	Chr09	Intergenic region	67.4	65.9	LOC7481526 (uncharacterized LOC7481526); LOC7468629 (abscisic acid 8'-hydroxylase 2); LOC7468630 (ATP-dependent zinc metalloprotease FTSH 10, mitochondrial)
A2	Chr14	Intergenic region	47.4	65.6	LOC112323234 (bifunctional 3-dehydroquinate dehydratase/shikimate dehydrogenase, chloroplastic-like); LOC7457975 (nodulin homeobox); LOC7457974 (protein SLOW WALKER 1)
A3	Chr13	Intergenic region	75.8	66.4	LOC7465176 (isoleucine N-monooxygenase 2); LOC7465181 (two-component response regulator ARR17); LOC18104691 (uncharacterized LOC18104691); LOC7465177 (B3 domain-containing transcription repressor VAL1); LOC7464736 (uncharacterized LOC7464736)
B1	Chr10	Gene	57.8	65.5	LOC7498022 (ethylene receptor 2)
B2	Chr14	Gene	67.2	65.6	LOC18104831 (F-box protein GID2); LOC18104829 (MFP1 attachment factor 1); LOC18104828 (isoflavone 2'-hydroxylase)
B3	Chr06	Gene	64.2	66.6	LOC18100061 (1,4-alpha-glucan-branching enzyme 2-2, chloroplastic/amyloplastic); LOC18100062 (growth-regulating factor 4); LOC18100058 (pleiotropic drug resistance protein 2)
B3	Chr18	Intergenic region	69.7	66.1	LOC112325095 (uncharacterized LOC112325095); LOC7484055 (calcium-transporting ATPase 10, plasma membrane-type); LOC7484054(calcium-transporting ATPase 10, plasma membrane-type)
