# Supplementary material for: Effect of T-DNA Integration on Growth of Transgenic Populus × euramericana cv. Neva Underlying Field Stands
Source: Int J Mol Sci. 2023 Aug 19;24(16):12952. doi: 10.3390/ijms241612952 (PMC10454723; doi:10.3390/ijms241612952)
Supplement: Supplementary file 1 [file ijms-24-12952-s001.zip › Supplemental Table S5.xlsx]

## Sheet: Sheet1
RNA-Seq sequencing data statistics
Sample	Clean reads Num.	Clean bases (G)	Mapped reads	Mapped Rate (%)	GC content(%)	Q20%	Q30%
A1-1	38221908	5.73	33483904	87.73	44.25	97.75	93.34
A1-2	39983226	6	35359955	88.58	44.27	97.84	93.52
A1-3	45546420	6.83	40334708	88.7	44.28	97.93	93.76
B1-1	40658000	6.1	35807820	88.19	44.3	97.87	93.61
B1-2	46488522	6.97	40947209	88.22	44.31	98.01	93.9
B1-3	42466410	6.37	37520196	88.48	44.31	98	93.88
CK-1	40675580	6.1	35909147	88.39	44.21	97.88	93.64
CK-2	37679318	5.65	33305343	88.54	44.31	97.72	93.26
CK-3	40605690	6.09	35250377	86.93	44.24	97.88	93.64
